# Supplementary material for: A model for designing intraocular pressure-regulating glaucoma implants
Source: PLoS One. 2022 Sep 2;17(9):e0273672. doi: 10.1371/journal.pone.0273672 (PMC9439203; doi:10.1371/journal.pone.0273672)
Supplement: S1 Data — (XLSX) [file pone.0273672.s001.xlsx]

## Sheet: Fig. 8
Fig. 8
Case study		IOP(mmHg)	Pbleb (mmHg)
Hypotony		4.95781	1.38372
Healthy bleb		10.4161	6.86983
Encapsulated bleb	K = 3e-13	18.9193	15.3658
	K = 2e-13	22.8647	19.3111
	K = 1e-13	34.3713	30.8179

## Sheet: Fig. 9, panel A
Fig. 9A
Hypotony
Tube Diameter (µm)	IOP(mmHg)
70	4.95781
68	5.3812
66	5.87126
64	6.44045
62	7.10561
60	7.88749
58	8.80894
56	9.90303
54	11.2091
52	12.7812
50	14.6861
48	17.0094
46	19.8692
44	23.4225
42	27.8771
40	33.5237

## Sheet: Fig. 9, panel B
Fig. 9B
Encapsulated bleb (K=3e-13)			Encapsulated bleb (K=2e-13)			Encapsulated bleb (K=1e-13)
Tube Diameter (µm)	IOP(mmHg)		Tube Diameter (µm)	IOP(mmHg)		Tube Diameter (µm)	IOP(mmHg)
70	18.9193		70	22.8647		70	34.3713
90	16.7386		90	20.684		90	32.1905
110	16.031		110	19.9764		110	31.4829
130	15.7436		130	19.689		130	31.1955
150	15.6073		150	19.5526		150	31.0592
170	15.5347		170	19.48		170	30.9866
190	15.4924		190	19.4378		190	30.9443
210	15.466		210	19.4113		210	30.9179
230	15.4484		230	19.3937		230	30.9003
250	15.4361		250	19.3814		250	30.888
270	15.4271		270	19.3724		270	30.879
290	15.4204		290	19.3657		290	30.8723
310	15.4151		310	19.3604		310	30.867
330	15.4109		330	19.3562		330	30.8628
350	15.4074		350	19.3528		350	30.8593
370	15.4045		370	19.3499		370	30.8565

## Sheet: Fig. 9, panel C
Fig. 9C
Hypotony
r (mmHg/(µL/min))	IOP (mmHg)
1.42964	4.95781
1.59899	5.3812
1.79502	5.87126
2.02269	6.44045
2.28876	7.10561
2.60151	7.88749
2.97009	8.80894
3.40773	9.90303
3.93016	11.2091
4.55898	12.7812
5.32096	14.6861
6.25027	17.0094
7.39418	19.8692
8.81553	23.4225
10.5974	27.8771
12.856	33.5237

## Sheet: Fig. 9, panel D
Fig. 9D
Encapsulated bleb (K=3e-13)			Encapsulated bleb (K=2e-13)			Encapsulated bleb (K=1e-13)
r (mmHg/(µL/min))	IOP (mmHg)		r (mmHg/(µL/min))	IOP (mmHg)		r (mmHg/(µL/min))	IOP (mmHg)
1.42141	18.9193		1.42141	22.8647		1.42135	34.3713
0.549127	16.7386		0.549125	20.684		0.549068	32.1905
0.266086	16.031		0.266085	19.9764		0.266027	31.4829
0.15113	15.7436		0.151128	19.689		0.151071	31.1955
0.0965945	15.6073		0.0965929	19.5526		0.0965356	31.0592
0.0675597	15.5347		0.067558	19.48		0.0675008	30.9866
0.0506487	15.4924		0.050647	19.4378		0.0505899	30.9443
0.0400599	15.466		0.0400582	19.4113		0.0400011	30.9179
0.0330231	15.4484		0.0330216	19.3937		0.0329645	30.9003
0.0281064	15.4361		0.0281049	19.3814		0.0280479	30.888
0.0245237	15.4271		0.0245222	19.3724		0.0244653	30.879
0.0218183	15.4204		0.0218168	19.3657		0.0217599	30.8723
0.0197104	15.4151		0.019709	19.3604		0.0196522	30.867
0.0180251	15.4109		0.0180237	19.3562		0.017967	30.8628
0.0166463	15.4074		0.016645	19.3528		0.0165883	30.8593
0.0154962	15.4045		0.0154949	19.3499		0.0154383	30.8565

## Sheet: Fig. 11, panel A
Fig. 11A
Hypotony - IOP simulation results
Channel dimensions (height x width)	37x37µm	46x46µm	55x55µm	64x64µm
Pressure (mmHg)	41.1566	18.0562	9.58354	5.89173
Hypotony - Device inlet pressure, experimental results
Channel dimensions (height x width)	37x37µm	46x46µm	55x55µm	64x64µm
Sample 1	38.0186	17.5658	9.37214	5.98707
Sample 2	39.3294	16.1216	8.89568	5.84038
Sample 3	40.3621	15.0001	8.33938	5.78448
Sample 4	37.4082	16.0101	9.69022	6.00142
Average	38.7796	16.1744	9.07436	5.90334
SD	1.14743	0.914432	0.509922	0.0931704

## Sheet: Fig. 11, panel B
Fig. 11B
Encapsulated bleb (K=3e-13) - IOP simulation results
Channel dimensions (height x width)	64x64µm	155x155µm	247x247µm	338x338µm
Pressure (mmHg)	19.8144	15.497	15.386	15.3718
Encapsulated bleb (K=3e-13) - Device inlet pressure, experimental results
Channel dimensions (height x width)	64x64µm	155x155µm	247x247µm	338x338µm
Sample 1	19.734	16.0722	15.9038	15.9487
Sample 2	19.4319	16.0744	15.9432	15.9451
Sample 3	19.066	16.1115	15.966	16.0058
Sample 4	19.0404	16.1559	15.9916	16.0384
Average	19.3181	16.1035	15.9511	15.9845
SD	0.285737	0.0340382	0.0322437	0.0393724

## Sheet: Fig. 11, panel C
Fig. 11C
Encapsulated bleb (K=2e-13) - IOP simulation results
Channel dimensions (height x width)	64x64µm	155x155µm	247x247µm	338x338µm
Pressure (mmHg)	23.7597	19.4423	19.3313	19.3171
Encapsulated bleb (K=2e-13) - Device inlet pressure, experimental results
Channel dimensions (height x width)	64x64µm	155x155µm	247x247µm	338x338µm
Sample 1	23.355	20.062	19.943	19.8943
Sample 2	23.2548	20.0027	19.9722	19.9393
Sample 3	22.8877	20.0835	19.9304	19.9607
Sample 4	22.8741	20.0352	19.9628	19.9391
Average	23.0929	20.0459	19.9521	19.9333
SD	0.214994	0.0302132	0.0163603	0.0241724

## Sheet: Fig. 11, panel D
Fig. 11D
Encapsulated bleb (K=1e-13) - IOP simulation results
Channel dimensions (height x width)	64x64µm	155x155µm	247x247µm	338x338µm
Pressure (mmHg)	35.2664	30.949	30.838	30.8238
Encapsulated bleb (K=1e-13) - Device inlet pressure, experimental results
Channel dimensions (height x width)	64x64µm	155x155µm	247x247µm	338x338µm
Sample 1	35.0413	31.4621	31.4045	31.3656
Sample 2	34.6519	31.4731	31.3643	31.3546
Sample 3	34.4988	31.5256	31.3841	31.3573
Sample 4	34.2015	31.5065	31.4273	31.3671
Average	34.5984	31.4918	31.3951	31.3612
SD	0.302696	0.0254638	0.0234087	0.00531448
